# Supplementary material for: Genome sizes of animal RNA viruses reflect phylogenetic constraints
Source: Virus Evol. 2025 Jan 24;11(1):veaf005. doi: 10.1093/ve/veaf005 (PMC11792653; doi:10.1093/ve/veaf005)
Supplement: veaf005_Supp [file veaf005_supp.zip]

Archive with 2 entries (2 files):
- suppl_data/Takada.Supplementary Figures.pdf
- suppl_data/Takada.Supplementary Tables.xlsx
